# Supplementary material for: Suitability of Polymyxin B as a Mucosal Adjuvant for Intranasal Influenza and COVID-19 Vaccines
Source: Vaccines (Basel). 2023 Nov 18;11(11):1727. doi: 10.3390/vaccines11111727 (PMC10675063; doi:10.3390/vaccines11111727)
Supplement: Supplementary file 1 [file vaccines-11-01727-s001.zip]

Archive with 2 entries (2 files):
- Supplementary Figure Captions.pdf
- Supplementary Figures.pptx
